# Supplementary material for: Anticancer Peptides Derived from Aldolase A and Induced Tumor-Suppressing Cells Inhibit Pancreatic Ductal Adenocarcinoma Cells
Source: Pharmaceutics. 2023 Oct 11;15(10):2447. doi: 10.3390/pharmaceutics15102447 (PMC10610494; doi:10.3390/pharmaceutics15102447)
Supplement: Supplementary file 1 [file pharmaceutics-15-02447-s001.zip]

Archive with 1 entries (1 files):
- pharmaceutics-2612479-supplementary.pdf
